# Supplementary material for: Cytokinin Oxidase/Dehydrogenase 1 (FvCKX1) Coordinates Receptacle Growth and Achene Maturation in Strawberry
Source: Plants (Basel). 2026 Apr 10;15(8):1171. doi: 10.3390/plants15081171 (PMC13120239; doi:10.3390/plants15081171)
Supplement: Supplementary file 1 [file plants-15-01171-s001.zip]

Archive with 1 entries (1 files):
- plants-4197716-supplementary.pdf
